# Supplementary material for: Externalized Reusable Permanent Pacemaker for Prolonged Temporary Cardiac Pacing in Critical Cardiac Care Units: An Observational Monocentric Retrospective Study
Source: J Clin Med. 2022 Dec 4;11(23):7206. doi: 10.3390/jcm11237206 (PMC9736961; doi:10.3390/jcm11237206)
Supplement: Supplementary file 1 [file jcm-11-07206-s001.zip]

Archive with 1 entries (1 files):
- jcm-2072402-supplementary.pdf
